# Supplementary material for: ACE2 expression in adipose tissue is associated with cardio-metabolic risk factors and cell type composition—implications for COVID-19
Source: Int J Obes (Lond). 2022 May 20;46(8):1478–86. doi: 10.1038/s41366-022-01136-w (PMC9119844; doi:10.1038/s41366-022-01136-w)
Supplement: Supplementary file 2 — Supplementary Tables 1-8 [file 41366_2022_1136_MOESM2_ESM.xlsx]

## Sheet: S1
ACE2 adipose tissue expression phenotypic association results - Base model
	TwinsUK						METSIM						FUSION						Random effects meta-analysis						Heterogeneity
Phenotype	N	Beta	SE	LCI	UCI	Pvalue	N	Beta	SE	LCI	UCI	Pvalue	N	Beta	SE	LCI	UCI	Pvalue	N	Beta	SE	LCI	UCI	Pvalue	Q-test Pvalue	I2
Fasting insulin	601	-0.16	0.048	-0.25408	-0.06592	0.000825	426	-0.08	0.057	-0.19172	0.03172	0.1613	207	-0.06354	0.0914	-0.242684	0.115604	0.48786	1234	-0.118016	0.0340696	-0.184792	-0.0512412	0.000532	0.457239	0
Fasting glucose	602	-0.013	0.041	-0.09336	0.06736	0.757	426	-0.03	0.049	-0.12604	0.06604	0.5368	207	-0.15043	0.07504	-0.297508	-0.0033516	0.04658	1235	-0.0394892	0.0290087	-0.0963453	0.0173669	0.173	0.267048	0.039979
BMI	604	-0.099	0.04	-0.1774	-0.0206	0.013	426	-0.11	0.047	-0.20212	-0.01788	0.01963	207	-0.0785	0.07546	-0.226402	0.0694016	0.29968	1237	-0.100101	0.0282469	-0.155464	-0.0447378	0.000394	0.938446	0
Age	604	0.245	0.04	0.1666	0.3234	6.31e-09	426	0.073	0.048	-0.02108	0.16708	0.1274	207	0.13397	0.07034	-0.0038964	0.271836	0.05852	1237	0.154886	0.055468	0.0461702	0.263601	0.00523	0.0196753	71.3843
HDL cholesterol	604	0.155	0.042	0.07268	0.23732	0.000241	426	0.158	0.049	0.06196	0.25404	0.001487	207	0.15166	0.08619	-0.0172724	0.320592	0.0803	1237	0.155715	0.0299074	0.097098	0.214333	1.92e-07	0.997664	0
LDL cholesterol	603	-0.011	0.04	-0.0894	0.0674	0.782	426	-0.008	0.047	-0.10012	0.08412	0.8589	207	0.08031	0.07156	-0.0599476	0.220568	0.26332	1236	0.00407427	0.0280279	-0.0508594	0.0590079	0.884	0.51095	0
Total Triglycerides	604	-0.227	0.043	-0.31128	-0.14272	1.63e-07	426	-0.04	0.049	-0.13604	0.05604	0.4117	207	-0.0952	0.07975	-0.25151	0.06111	0.23428	1237	-0.125359	0.0614925	-0.245882	-0.0048355	0.0415	0.0137623	73.2415
Mean systolic blood pressure	599	0.078	0.042	-0.00432	0.16032	0.0651	426	-0.034	0.05	-0.132	0.064	0.4921	205	-0.01182	0.08067	-0.169933	0.146293	0.88366	1230	0.0192562	0.0411544	-0.061405	0.0999174	0.64	0.202647	41.4692
Mean diastolic blood pressure	599	0.074	0.041	-0.00636	0.15436	0.0693	426	0.017	0.05	-0.081	0.115	0.7421	205	0.0172	0.07642	-0.132583	0.166983	0.82222	1230	0.0461074	0.0292839	-0.011288	0.103503	0.115	0.623503	0
Obesity status	119 (cases) 259 (controls)	-0.328	0.107	-0.53772	-0.11828	0.002421	67 (cases) 140 (controls)	-0.326	0.151	-0.62196	-0.03004	0.03256	42 (cases) 67 (controls)	-0.42202	0.26262	-0.936755	0.0927152	0.11227	228 (cases) 466 (controls)	-0.336754	0.0828455	-0.499128	-0.17438	4.81e-05	0.943094	0
Type 2 diabetes status	31 (cases) 567 (controls)	-0.839	0.187	-1.20552	-0.47248	9.138e-06	NA	NA	NA	NA	NA	NA	NA	NA	NA	NA	NA	NA	NA	NA	NA	NA	NA	NA	NA	NA
Sex (female)	NA	NA	NA	NA	NA	NA	NA	NA	NA	NA	NA	NA	105 (females) 102 (males)	0.317287	0.151147	0.0210389	0.613534	0.0372767	NA	NA	NA	NA	NA	NA	NA	NA
Note: All numbers have been rounded to two decimal places.

## Sheet: S2
ACE2 adipose tissue expression medication association results - Base model
	TwinsUK						METSIM						FUSION						Random effects meta-analysis						Heterogeneity
Phenotype	N	Beta	SE	LCI	UCI	Pvalue	N	Beta	SE	LCI	UCI	Pvalue	N	Beta	SE	LCI	UCI	Pvalue	N	Beta	SE	LCI	UCI	Pvalue	Q-test Pvalue	I2
ACE inhibitors	40 (cases) 564 (controls)	-0.03	0.16	-0.3436	0.2836	0.83	21 (cases) 405 (controls)	0.256	0.218	-0.17128	0.68328	0.2418	16 (cases) 191 (controls)	-0.095	0.273	-0.63008	0.44008	0.7273	77 (cases) 1160 (controls)	0.0385	0.1164	-0.1896	0.2666	0.7407	0.4863	0
Ang II receptor blockers	23 (cases) 581 (controls)	0.23	0.2	-0.162	0.622	0.26	23 (cases) 403 (controls)	0.27	0.207	-0.13572	0.67572	0.1922	25 (cases) 182 (controls)	-0.157	0.229	-0.60584	0.29184	0.495	71 (cases) 1166 (controls)	0.1332	0.1256	-0.113	0.3793	0.289	0.3173	0.0562

## Sheet: S3
ACE2 adipose tissue expression phenotypic association results - Sensitivity analysis adjusting for android/gynoid ratio or waist/hip ratio
	TwinsUK						METSIM								FUSION MALES						FUSION FEMALES
Phenotype	N	Beta	SE	LCI	UCI	Pvalue	N	Beta	SE	LCI	UCI	Pvalue	N	Beta	SE	LCI	UCI	Pvalue	N	Beta	SE	LCI	UCI	Pvalue
Fasting insulin	597	-0.186	0.046	-0.27616	-0.09584	6.38e-05	426	-0.12	0.055	-0.2278	-0.0122	0.02867	102	-0.011	0.028	-0.06588	0.04388	0.7059	105	-0.016	0.032	-0.07872	0.04672	0.6236
Fasting glucose	598	-0.028	0.041	-0.10836	0.05236	0.494	426	-0.042	0.049	-0.13804	0.05404	0.3915	102	-0.013	0.221	-0.44616	0.42016	0.953	105	-0.68	0.213	-1.09748	-0.26252	0.002091
BMI	600	-0.101	0.049	-0.19704	-0.00496	0.0403	426	-0.174	0.062	-0.29552	-0.05248	0.005469	102	-0.06	0.037	-0.13252	0.01252	0.1114	105	-0.012	0.03	-0.0708	0.0468	0.7017
Age	600	0.25	0.04	0.1716	0.3284	1.01e-08	426	0.069	0.048	-0.02508	0.16308	0.1498	102	0.115	0.105	-0.0908	0.3208	0.2737	105	0.124	0.112	-0.09552	0.34352	0.2721
HDL cholesterol	600	0.18	0.043	0.09572	0.26428	3.65e-05	426	0.175	0.049	0.07896	0.27104	0.0003367	102	0.641	0.355	-0.0548	1.3368	0.07564	105	0.649	0.353	-0.04288	1.34088	0.07043
LDL cholesterol	599	-0.012	0.04	-0.0904	0.0664	0.772	426	-0.014	0.047	-0.10612	0.07812	0.7698	102	0.222	0.144	-0.06024	0.50424	0.1279	105	-0.108	0.141	-0.38436	0.16836	0.4471
Total Triglycerides	600	-0.258	0.043	-0.34228	-0.17372	5.05e-09	426	-0.063	0.049	-0.15904	0.03304	0.2	102	0.009	0.119	-0.22424	0.24224	0.9399	105	-0.207	0.25	-0.697	0.283	0.4104
Mean systolic blood pressure	596	0.058	0.042	-0.02432	0.14032	0.162	426	-0.059	0.05	-0.157	0.039	0.2374	101	0.004	0.008	-0.01168	0.01968	0.6137	104	-0.009	0.008	-0.02468	0.00668	0.268
Mean diastolic blood pressure	596	0.05	0.04	-0.0284	0.1284	0.214	426	-0.016	0.049	-0.11204	0.08004	0.7392	101	0.01	0.012	-0.01352	0.03352	0.3951	104	-0.016	0.015	-0.0454	0.0134	0.285
Obesity status	130 (cases) 267 (controls)	-0.312	0.106	-0.51976	-0.10424	0.004127	67 (cases) 140 (controls)	-0.388	0.216	-0.81136	0.03536	0.0742	38 (cases) 37 (controls)	-1.855	0.859	-3.53864	-0.17136	0.04637	30 (cases) 42 (controls)	-0.27	0.544	-1.33624	0.79624	0.625
Type 2 diabetes status	21 (cases) 467 (controls)	-0.788	0.214	-1.20744	-0.36856	0.0002676	NA	NA	NA	NA	NA	NA	NA	NA	NA	NA	NA	NA	NA	NA	NA	NA	NA	NA
Note: All numbers have been rounded to two decimal places.

## Sheet: S4
ACE2 adipose tissue expression estimated cell type composition association results - Base model
	TwinsUK						METSIM						FUSION						Random effects meta-analysis						Heterogeneity
Phenotype	N	Beta	SE	LCI	UCI	Pvalue	N	Beta	SE	LCI	UCI	Pvalue	N	Beta	SE	LCI	UCI	Pvalue	N	Beta	SE	LCI	UCI	Pvalue	Q-test Pvalue	I2
MVEC proportion	598	0.164	0.044	0.07776	0.25024	0.000223	426	0.059	0.07	-0.0782	0.1962	0.398	207	0.25678	0.09548	0.0696392	0.443921	0.00788	1231	0.14983	0.0425187	0.066495	0.233165	0.000425	0.218518	23.7689
Macrophage proportion	594	-0.223	0.038	-0.29748	-0.14852	8.97e-09	426	-0.107	0.059	-0.22264	0.00864	0.06968	207	-0.17663	0.0977	-0.368122	0.014862	0.0724	1227	-0.177913	0.0424214	-0.261057	-0.0947683	2.74e-05	0.253265	36.0828
Adipocyte proportion	598	-0.075	0.043	-0.15928	0.00928	0.0871	426	0.106	0.072	-0.03512	0.24712	0.1404	207	0.11794	0.12535	-0.127746	0.363626	0.34809	1231	0.0267459	0.071011	-0.112433	0.165925	0.706	0.0524575	63.8565

## Sheet: S5
ACE2 adipose tissue expression phenotypic association results - Sensitivity analysis - Base model + MVEC proportion
	TwinsUK						METSIM						FUSION						Random effects meta-analysis						Heterogeneity
Phenotype	N	Beta	SE	LCI	UCI	Pvalue	N	Beta	SE	LCI	UCI	Pvalue	N	Beta	SE	LCI	UCI	Pvalue	N	Beta	SE	LCI	UCI	Pvalue	Q-test Pvalue	I2
Fasting insulin	595	-0.132	0.048	-0.22608	-0.03792	0.006125	426	-0.074	0.057	-0.18572	0.03772	0.1948	207	-0.01334	0.09156	-0.192798	0.166118	0.88436	1228	-0.0948312	0.0340779	-0.161623	-0.0280397	0.00538962	0.466421	0
Fasting glucose	596	-0.012	0.041	-0.09236	0.06836	0.7782	426	-0.028	0.049	-0.12404	0.06804	0.5709	207	-0.11826	0.07495	-0.265162	0.028642	0.11647	1229	-0.0335324	0.0290315	-0.0904331	0.0233683	0.248077	0.456921	0.187452
BMI	598	-0.072	0.04	-0.1504	0.0064	0.07574	426	-0.107	0.047	-0.19912	-0.01488	0.02351	207	-0.0888	0.07405	-0.233938	0.056338	0.23218	1231	-0.0870057	0.0281711	-0.14222	-0.0317913	0.0020119	0.851167	0
Age	598	0.246	0.04	0.1676	0.3244	2.898e-09	426	0.076	0.048	-0.01808	0.17008	0.112	207	0.16055	0.06958	0.0241732	0.296927	0.02224	1231	0.163612	0.0540814	0.0576146	0.26961	0.0024839	0.0241651	70.111
HDL cholesterol	598	0.147	0.042	0.06468	0.22932	0.0004904	426	0.161	0.049	0.06496	0.25704	0.001226	207	0.12122	0.08553	-0.0464188	0.288859	0.15825	1231	0.14906	0.0298796	0.0904966	0.207622	6.07951e-07	0.919554	0
LDL cholesterol	597	0.009	0.039	-0.06744	0.08544	0.8284	426	-0.005	0.047	-0.09712	0.08712	0.9176	207	0.08529	0.0701	-0.052106	0.222686	0.22547	1230	0.0159937	0.0275905	-0.0380827	0.07007	0.56213	0.546381	0
Total Triglycerides	598	-0.21	0.043	-0.29428	-0.12572	1.645e-06	426	-0.037	0.049	-0.13304	0.05904	0.4444	207	-0.05311	0.08	-0.20991	0.10369	0.50765	1231	-0.107182	0.0600835	-0.224943	0.0105795	0.0744426	0.018901	71.9205
Mean systolic blood pressure	593	0.083	0.042	0.00068	0.16532	0.04763	426	-0.03	0.05	-0.128	0.068	0.5469	205	0.0007	0.07939	-0.154904	0.156304	0.99301	1224	0.0253198	0.0408512	-0.054747	0.105387	0.535385	0.205268	41.134
Mean diastolic blood pressure	593	0.081	0.04	0.0026	0.1594	0.04467	426	0.021	0.05	-0.077	0.119	0.68	205	0.06618	0.07694	-0.0846224	0.216982	0.39098	1224	0.0588014	0.0289409	0.00207837	0.115524	0.0421761	0.641221	0
Obesity status	118 (cases) 257 (controls)	-0.264	0.108	-0.47568	-0.05232	0.01627	67 (cases) 140 (controls)	-0.325	0.152	-0.62292	-0.02708	0.03362	42 (cases) 67 (controls)	-0.47868	0.26052	-0.989299	0.0319392	0.07016	227 (cases) 464 (controls)	-0.304371	0.0834057	-0.467843	-0.140899	0.000262975	0.738666	0
Type 2 diabetes status	30 (cases) 561 (controls)	-0.779	0.19	-1.1514	-0.4066	4.967e-05	NA	NA	NA	NA	NA	NA	NA	NA	NA	NA	NA	NA	NA	NA	NA	NA	NA	NA	NA	NA
Sex (female)	NA	NA	NA	NA	NA	NA	NA	NA	NA	NA	NA	NA	105 (females) 102 (males)	0.430133	0.153403	0.129463	0.730802	0.00563937	NA	NA	NA	NA	NA	NA	NA	NA

## Sheet: S6
ACE2 adipose tissue expression phenotypic association results - Sensitivity analysis - Base model + MVEC + macrophage proportions
	TwinsUK						METSIM						FUSION						Random effects meta-analysis						Heterogeneity
Phenotype	N	Beta	SE	LCI	UCI	Pvalue	N	Beta	SE	LCI	UCI	Pvalue	N	Beta	SE	LCI	UCI	Pvalue	N	Beta	SE	LCI	UCI	Pvalue	Q-test Pvalue	I2
Fasting insulin	591	-0.084	0.048	-0.17808	0.01008	0.08151	426	-0.063	0.058	-0.17668	0.05068	0.2735	207	0.00457	0.09054	-0.172888	0.182028	0.9598	1224	-0.0640217	0.0342337	-0.131119	0.0030751	0.0614647	0.688156	0
Fasting glucose	592	0.025	0.041	-0.05536	0.10536	0.5324	426	-0.024	0.049	-0.12004	0.07204	0.6191	207	-0.11011	0.074	-0.25515	0.03493	0.13865	1225	-0.0158136	0.0322338	-0.0789907	0.0473636	0.623717	0.268278	15.9235
BMI	594	-0.041	0.04	-0.1194	0.0374	0.3062	426	-0.091	0.048	-0.18508	0.00308	0.06045	207	-0.0383	0.0759	-0.187064	0.110464	0.61443	1227	-0.0582257	0.028483	-0.114051	-0.00240001	0.0409313	0.697472	0
Age	594	0.235	0.039	0.15856	0.31144	5.731e-09	426	0.064	0.049	-0.03204	0.16004	0.1895	207	0.16058	0.06862	0.0260848	0.295075	0.02046	1227	0.155912	0.0540687	0.049939	0.261884	0.00393177	0.0239057	70.3553
HDL cholesterol	594	0.096	0.042	0.01368	0.17832	0.02301	426	0.156	0.05	0.058	0.254	0.00179	207	0.10465	0.08471	-0.0613816	0.270682	0.2184	1227	0.118785	0.0300658	0.0598566	0.177712	7.78851e-05	0.645283	0
LDL cholesterol	593	0.023	0.039	-0.05344	0.09944	0.5644	426	0.005	0.048	-0.08908	0.09908	0.9215	207	0.06096	0.07005	-0.076338	0.198258	0.38544	1226	0.0229408	0.0277855	-0.0315177	0.0773994	0.409008	0.804819	0
Total Triglycerides	594	-0.17	0.043	-0.25428	-0.08572	9.277e-05	426	-0.029	0.049	-0.12504	0.06704	0.5491	207	-0.03919	0.0791	-0.194226	0.115846	0.62089	1227	-0.0874894	0.0505568	-0.186579	0.0116001	0.0835379	0.0692938	60.7794
Mean systolic blood pressure	589	0.095	0.041	0.01464	0.17536	0.01988	426	-0.026	0.05	-0.124	0.072	0.6116	205	-0.00855	0.07811	-0.161646	0.144546	0.91293	1220	0.0291583	0.0439251	-0.0569333	0.11525	0.506807	0.140441	49.7501
Mean diastolic blood pressure	589	0.084	0.039	0.00756	0.16044	0.03358	426	0.028	0.051	-0.07196	0.12796	0.5754	205	0.06354	0.07564	-0.0847144	0.211794	0.40212	1220	0.0633655	0.0286686	0.00717614	0.119555	0.0270859	0.683587	0
Obesity status	115 (cases) 257 (controls)	-0.23	0.108	-0.44168	-0.01832	0.0359	67 (cases) 140 (controls)	-0.259	0.163	-0.57848	0.06048	0.1145	42 (cases) 67 (controls)	-0.39489	0.28663			0.17251	224 (cases) 464 (controls)	-0.25286	0.0858935	-0.421208	-0.0845117	0.0032413	0.864262	0
Type 2 diabetes status	27 (cases) 559 (controls)	-0.826	0.276	-1.36696	-0.28504	0.002928	NA	NA	NA	NA	NA	NA	NA	NA	NA	NA	NA	NA	NA	NA	NA	NA	NA	NA	NA	NA
Sex (female)	NA	NA	NA	NA	NA	NA	NA	NA	NA	NA	NA	NA	105 (females) 102 (males)	0.449144	0.151383	0.152434	0.745854	0.00344665	NA	NA	NA	NA	NA	NA	NA	NA

## Sheet: S7
TwinsUK postal questionnaire longitudinal COVID-19 symptom reporting
Classic symptoms	Severe symptoms	general symptoms
Persistent cough	Shortness of breath	cold or flue symptoms
Fever	Tight chest	Decreased appetite
Loss of sense of smell	Chest pain	Nausea/vomiting
Loss of sense of taste		Diarrhoea
		Abdominal pain
		Runny nose
		Sneezing
		Blocked nose
		Sore eyes
		Sore throat
		Hoarse voice
		Headache
		Dizziness/vertigo
		Racing heart
		Chills
		Difficulty sleeping
		Feeling more tired
		Severe fatighe
		Numbness/tingling
		Heaviness in arms/legs
		Muscle pains
		Difficulty walking
		Phlegm/chesty cough
		Irritated or swollen skin
		Red blisters on feet
		Confusion/disorientation/drowsiness

## Sheet: S8
Association of adipose tissue ACE2 expression with adipose gene expression levels of components of the renin-angiotensin system and inflammatory markers
	TwinsUK						METSIM						FUSION						Random effects meta-analysis						Heterogeneity
Gene	N	Beta	SE	LCI	UCI	Pvalue	N	Beta	SE	LCI	UCI	Pvalue	N	Beta	SE	LCI	UCI	Pvalue	N	Beta	SE	LCI	UCI	Pvalue	Q-test Pvalue	I2
AGT	613	0.091	0.04	0.0126	0.1694	0.0245	426	-0.003	0.05	-0.101	0.956	0.095	207	0.222	0.076	0.07304	0.37096	0.00382	1246	0.0487872	0.0467556	-0.042852	0.140426	0.296738	0.142095	53.5989
AGTR1	613	-0.058	0.048	-0.15208	0.03608	0.229	426	0.102	0.102	-0.09792	0.318	0.30192	207	-0.216	0.11	-0.4316	-0.0004	0.0517	1246	-0.0033125	0.0758899	-0.152054	0.145429	0.965184	0.155805	50.3594
CD68	613	-0.191	0.041	-0.27136	-0.11064	3.51e-06	426	-0.086	0.054	-0.19184	0.114	0.01984	207	-0.17	0.084	-0.33464	-0.00536	0.0444	1246	-0.144381	0.0521696	-0.246631	-0.0421305	0.00564825	0.121467	58.3039
CCL2	613	-0.023	0.04	-0.1014	0.0554	0.566	426	-0.024	0.051	-0.12396	0.643	0.07596	207	-0.04	0.082	-0.20072	0.12072	0.623	1246	-0.0233809	0.0314741	-0.085069	0.0383073	0.457567	0.98769	0
IL1B	613	0.033	0.038	-0.04148	0.10748	0.389	426	0.092	0.077	-0.05892	0.237	0.24292	207	0.267	0.124	0.02396	0.51004	0.0331	1246	0.0445551	0.0340763	-0.0222332	0.111343	0.191039	0.49201	0
TNF	613	-0.045	0.039	-0.12144	0.03144	0.256	426	0.11	0.067	-0.02132	0.102	0.24132	207	0.049	0.076	-0.09996	0.19796	0.517	1246	0.0229258	0.0769063	-0.127808	0.173659	0.765627	0.0455677	74.9844
IL6	613	0.076	0.038	0.00152	0.15048	0.0468	426	0.042	0.052	-0.05992	0.423	0.14392	207	-0.17	0.091	-0.34836	0.00836	0.0623	1246	0.0641639	0.0306809	0.00403055	0.124297	0.0364981	0.597562	0
