# Supplementary material for: ACE2 expression in adipose tissue is associated with cardio-metabolic risk factors and cell type composition—implications for COVID-19
Source: Int J Obes (Lond). 2022 May 20;46(8):1478–86. doi: 10.1038/s41366-022-01136-w (PMC9119844; doi:10.1038/s41366-022-01136-w)
Supplement: Supplementary file 4 — Supplementary Table 10 [file 41366_2022_1136_MOESM4_ESM.gz]

Archive with 1 entries (1 files):
- ACE2Manuscript_JSEM_SupplementaryTable6.txt
